# Supplementary material for: Locomotion and Postural Control in Young Adults with Autism Spectrum Disorders: A Novel Kinesiological Assessment
Source: J Funct Morphol Kinesiol. 2024 Oct 3;9(4):185. doi: 10.3390/jfmk9040185 (PMC11503382; doi:10.3390/jfmk9040185)
Supplement: Supplementary file 1 [file jfmk-09-00185-s001.zip]

Archive with 1 entries (1 files):
- jfmk-3207930-supplementary.pdf
